# Supplementary material for: Pfaffia glomerata Ameliorates BPA-Induced Reproductive Impairments in Mice by Suppressing Apoptosis via PI3K/AKT Signaling Activation
Source: Pharmaceuticals (Basel). 2025 Oct 25;18(11):1614. doi: 10.3390/ph18111614 (PMC12655148; doi:10.3390/ph18111614)
Supplement: Supplementary file 1 [file pharmaceuticals-18-01614-s001.zip]

Archive with 1 entries (1 files):
- pharmaceuticals-3910427-supplementary.pdf
